# Supplementary material for: Machine-learning derived identification of prognostic signature to forecast head and neck squamous cell carcinoma prognosis and drug response
Source: Front Immunol. 2024 Dec 19;15:1469895. doi: 10.3389/fimmu.2024.1469895 (PMC11693666; doi:10.3389/fimmu.2024.1469895)
Supplement: Supplementary file 2 [file Table2.xlsx]

## Sheet: Sheet1
id	futime	fustat	age	gender	stage	T	M	N
GSM1607684	1100	0	59.2772	FAMALE	Stage IVA	T2	M0	N2c
GSM1607685	1835	0	76.2136	MALE	Stage IVA	T2	M0	N2b
GSM1607686	2393	1	64.3915	MALE	Stage IVA	T2	M0	N2c
GSM1607687	1212	0	66.9322	MALE	Stage IVA	T2	M0	N2a
GSM1607688	987	1	79.0719	FAMALE	Stage IVB	T4b	M0	N2b
GSM1607689	1939	1	46.1328	FAMALE	Stage IVA	T2	M0	N2c
GSM1607690	1329	0	75.206	MALE	Stage III	T2	M0	N1
GSM1607691	941	0	56.898	MALE	Stage III	T2	M0	N1
GSM1607692	1234	0	69.0376	FAMALE	Stage IVA	T4a	M0	N2b
GSM1607693	1024	0	55.8932	MALE	Stage II	T2	M0	N0
GSM1607694	884	0	50.4778	MALE	Stage II	T2	M0	N0
GSM1607695	1022	0	48.8734	MALE	Stage II	T2	M0	N0
GSM1607696	1073	1	58.7488	MALE	Stage IVA	T4a	M0	N2c
GSM1607697	1289	0	64.3149	MALE	Stage IVA	T4a	M0	N0
GSM1607698	1066	1	71.5099	FAMALE	Stage III	T3	M0	N0
GSM1607699	1038	0	63.0746	FAMALE	Stage IVA	T4a	M0	N1
GSM1607700	574	1	54.2669	MALE	Stage IVA	T3	M0	N2b
GSM1607701	2240	1	63.8522	MALE	Stage IVC	T4a	M1	N3
GSM1607702	1786	0	59.2307	MALE	Stage II	T2	M0	N0
GSM1607703	1822	0	68.4435	MALE	Stage IVA	T2	M0	N2a
GSM1607704	595	1	69.8754	FAMALE	Stage IVA	T3	M0	N2b
GSM1607705	1003	0	53.6893	MALE	Stage IVB	T3	M0	N3
GSM1607706	1058	0	51.5373	MALE	Stage III	T2	M0	N1
GSM1607707	1149	0	56.7173	MALE	Stage IVA	T4a	M0	N2b
GSM1607708	1249	0	73.9877	MALE	Stage IVA	T3	M0	N2b
GSM1607709	1435	0	63.7262	MALE	Stage IVA	T4a	M0	N2b
GSM1607710	1254	0	66.0835	MALE	Stage III	T2	M0	N1
GSM1607711	1064	0	56.5229	FAMALE	Stage IVA	T3	M0	N2c
GSM1607712	1724	1	45.796	MALE	Stage IVA	T1	M0	N2b
GSM1607713	1687	0	56.6543	MALE	Stage III	T1	M0	N1
GSM1607714	473	1	62.5188	MALE	Stage IVA	T4a	M0	N2b
GSM1607715	1214	1	67.6359	MALE	Stage IVA	T4a	M0	N2c
GSM1607716	793	1	64.397	FAMALE	Stage IVB	T4b	M0	N2c
GSM1607717	968	1	56.7967	MALE	Stage IVA	T1	M0	N2a
GSM1607718	947	0	40.2656	MALE	Stage II	T2	M0	N0
GSM1607719	933	0	52.3258	FAMALE	Stage IVA	T1	M0	N2b
GSM1607720	885	0	60.0301	MALE	Stage IVA	T2	M0	N2c
GSM1607721	884	0	69.7577	FAMALE	Stage IVB	T4a	M0	N3
GSM1607722	937	0	50.2505	MALE	Stage IVB	T4b	M0	N2c
GSM1607723	1098	1	52.3258	MALE	Stage IVA	T4a	M0	N2b
GSM1607724	1002	1	71.3046	MALE	Stage IVA	T4a	M0	N2b
GSM1607725	1508	0	52.9227	FAMALE	Stage IVA	T4a	M0	N2b
GSM1607726	1191	1	58.3628	MALE	Stage IVA	T3	M0	N2b
GSM1607727	1137	0	46.5188	MALE	Stage IVA	T3	M0	N2b
GSM1607728	1281	1	59.0198	MALE	Stage IVB	T2	M0	N3
GSM1607729	753	1	57.7604	MALE	Stage IVA	T4a	M0	N2c
GSM1607730	1052	0	51.4579	MALE	Stage III	T3	M0	N0
GSM1607731	1150	1	47.6496	MALE	Stage III	T3	M0	N0
GSM1607732	1270	1	48.5585	MALE	Stage IVA	T1	M0	N2a
GSM1607733	2029	0	68.6899	MALE	Stage II	T2	M0	N0
GSM1607734	267	1	59.7755	MALE	Stage IVA	T4a	M0	N2b
GSM1607735	1219	0	51.0992	MALE	Stage IVA	T3	M0	N2c
GSM1607736	1074	0	65.4182	MALE	Stage IVA	T4a	M0	N0
GSM1607737	1179	1	78.0643	FAMALE	Stage II	T2	M0	N0
GSM1607738	1066	1	70.4942	FAMALE	Stage IVA	T4a	M0	N0
GSM1607739	1717	0	54.0452	MALE	Stage III	T3	M0	N1
GSM1607740	2059	0	43.1896	MALE	Stage III	T2	M0	N1
GSM1607741	177	1	68.2272	MALE	Stage IVA	T4a	M0	N2b
GSM1607742	274	1	69.2512	MALE	Stage IVA	T3	M0	N2b
GSM1607743	1962	1	54.0096	MALE	Stage I	T1	M0	N0
GSM1607744	2001	0	56.9884	MALE	Stage II	T2	M0	N0
GSM1607745	1597	0	50.809	MALE	Stage IVA	T4a	M0	N2b
GSM1607746	945	0	49.0048	MALE	Stage IVA	T3	M0	N2b
GSM1607747	974	0	69.7988	FAMALE	Stage IVA	T4a	M0	N0
GSM1607748	1002	0	59.0691	FAMALE	Stage IVA	T1	M0	N2b
GSM1607749	1016	0	50.6448	FAMALE	Stage IVA	T2	M0	N2b
GSM1607750	1004	0	52.8296	MALE	Stage IVA	T4a	M0	N2a
GSM1607751	1002	1	87.4086	MALE	Stage IVA	T4a	M0	N2b
GSM1607752	982	0	56.7885	MALE	Stage IVA	T4a	M0	N2b
GSM1607753	961	0	56.7693	MALE	Stage II	T2	M0	N0
GSM1607754	954	0	64.5339	MALE	Stage I	T1	M0	N0
GSM1607755	951	1	52.5695	FAMALE	Stage IVA	T2	M0	N2b
GSM1607756	944	0	56.8624	MALE	Stage II	T2	M0	N0
GSM1607757	941	0	67.3292	MALE	Stage IVA	T4a	M0	N1
GSM1607758	906	1	48.1752	MALE	Stage IVA	T3	M0	N2b
GSM1607759	927	0	54.1328	MALE	Stage IVA	T2	M0	N2b
GSM1607760	896	0	61.347	MALE	Stage IVB	T1	M0	N3
GSM1607761	903	1	40.0465	MALE	Stage IVA	T2	M0	N2b
GSM1607762	875	0	58.9268	MALE	Stage IVA	T4a	M0	N2c
GSM1607763	906	0	77.117	MALE	Stage IVA	T4a	M0	N2c
GSM1607764	1808	1	68.3176	MALE	Stage III	T3	M0	N1
GSM1607765	1837	0	58.0178	MALE	Stage IVA	T2	M0	N2b
GSM1607766	304	1	55.707	MALE	Stage IVA	T4a	M0	N2c
GSM1607767	652	1	63.5099	MALE	Stage IVA	T3	M0	N2b
GSM1607768	2033	1	61.2238	MALE	Stage IVA	T4a	M0	N2b
GSM1607769	1827	0	57.1472	MALE	Stage III	T3	M0	N0
GSM1607770	1872	1	51.1923	MALE	Stage IVA	T3	M0	N2c
GSM1607771	2025	0	70.0972	FAMALE	Stage II	T2	M0	N0
GSM1607772	1855	0	55.6441	FAMALE	Stage III	T2	M0	N1
GSM1607773	2310	0	56.397	FAMALE	Stage III	T3	M0	N1
GSM1607774	499	1	69.0951	MALE	Stage II	T2	M0	N0
GSM1607775	679	1	40.3943	MALE	Stage IVA	T4a	M0	N2c
GSM1607776	1099	0	77.41	MALE	Stage II	T2	M0	N0
GSM1607777	1219	0	71.6687	MALE	Stage II	T2	M0	N0
GSM1607778	1904	0	52.4271	MALE	Stage III	T3	M0	N0
GSM1607779	23	1	49.2567	MALE	Stage IVC	T4a	M1	N2c
GSM1607780	1176	0	44.46	MALE	Stage I	T1	M0	N0
GSM1607781	1147	0	72.668	MALE	Stage II	T2	M0	N0
GSM1607782	1178	0	70.4093	FAMALE	Stage III	T1	M0	N1
GSM1607783	1123	0	63.2005	MALE	Stage IVA	T1	M0	N2b
GSM1607784	1051	0	67.4497	MALE	Stage IVA	T4a	M0	N0
GSM1607785	1184	0	74.0397	MALE	Stage IVA	T4a	M0	N1
GSM1607786	1192	0	60.0329	MALE	Stage IVA	T3	M0	N2c
GSM1607787	1808	0	56.9144	MALE	Stage IVA	T3	M0	N2c
GSM1607788	1332	0	69.295	MALE	Stage IVA	T3	M0	N2c
GSM1607789	1305	0	69.7248	MALE	Stage II	T2	M0	N0
GSM1607790	1024	0	57.9083	MALE	Stage IVA	T3	M0	N2c
GSM1607791	1060	0	54.1602	MALE	Stage III	T3	M0	N1
GSM1607792	602	1	68.3203	FAMALE	Stage IVA	T4a	M0	N1
GSM1607793	831	1	77.2841	MALE	Stage II	T2	M0	N0
GSM1607794	1067	0	50.2943	MALE	Stage III	T2	M0	N1
GSM1607795	118	1	80.271	MALE	Stage I	T1	M0	N0
GSM1607796	1107	0	56.5667	FAMALE	Stage IVA	T3	M0	N2b
GSM1607797	954	0	52.334	MALE	Stage IVA	T4a	M0	N2c
GSM1607798	834	0	68.1095	MALE	Stage III	T1	M0	N1
GSM1607799	253	1	55.3484	MALE	Stage III	T3	M0	N0
GSM1607800	1252	0	58.1958	FAMALE	Stage IVA	T4a	M0	N2c
GSM1607801	521	1	74.8118	MALE	Stage IVC	T4a	M1	N1
GSM1607802	968	0	51.2827	MALE	Stage IVA	T4a	M0	N2c
GSM1607803	429	1	55.1239	MALE	Stage IVB	T3	M0	N3
GSM1607804	1211	0	70.6831	MALE	Stage II	T2	M0	N0
GSM1607805	1182	0	60.0684	MALE	Stage I	T1	M0	N0
GSM1607806	582	1	81.7659	MALE	Stage IVA	T4a	M0	N0
GSM1607807	996	0	52.4052	MALE	Stage III	T2	M0	N1
GSM1607808	979	0	61.9767	MALE	Stage IVA	T3	M0	N2b
GSM1607809	1043	0	56.2957	MALE	Stage I	T1	M0	N0
GSM1607810	1270	1	58.6146	MALE	Stage IVA	T4a	M0	N2b
GSM1607811	885	0	67.0637	MALE	Stage III	T3	M0	N0
GSM1607812	1185	0	57.1335	MALE	Stage III	T3	M0	N0
GSM1607813	811	1	58.935	MALE	Stage IVA	T4a	M0	N2c
GSM1607814	1024	0	65.6454	MALE	Stage II	T2	M0	N0
GSM1607815	856	0	44.7228	MALE	Stage IVA	T3	M0	N2b
GSM1607816	1017	0	51.6496	MALE	Stage I	T1	M0	N0
GSM1607817	489	1	72.5202	FAMALE	Stage IVA	T3	M0	N2c
GSM1607818	1057	0	64.4162	MALE	Stage IVA	T4a	M0	N2c
GSM1607819	1057	1	55.9535	MALE	Stage IVA	T4a	M0	N2c
GSM1607820	1009	1	70.7132	MALE	Stage II	T2	M0	N0
GSM1607821	1107	0	53.8946	MALE	Stage III	T3	M0	N0
GSM1607822	875	0	48.8268	MALE	Stage II	T2	M0	N0
GSM1607823	689	1	42.7899	MALE	Stage IVA	T4a	M0	N0
GSM1607824	275	1	56.9637	MALE	Stage IVC	T4a	M1	N2a
GSM1607825	631	1	44.627	MALE	Stage IVA	T3	M0	N2b
GSM1607826	1365	0	66.4531	MALE	Stage IVA	T2	M0	N2b
GSM1607827	815	0	56.9473	MALE	Stage IVA	T2	M0	N2b
GSM1607828	793	0	68.3313	MALE	Stage I	T1	M0	N0
GSM1607829	356	1	77.692	MALE	Stage IVA	T3	M0	N2b
GSM1607830	794	0	64.5092	MALE	Stage IVA	T4a	M0	N0
GSM1607831	793	0	44.3066	FAMALE	Stage I	T1	M0	N0
GSM1607832	272	1	70.9815	MALE	Stage IVA	T4a	M0	N2c
GSM1607833	1025	0	55.8549	MALE	Stage IVA	T4a	M0	N0
GSM1607834	734	0	52.6215	MALE	Stage III	T1	M0	N1
GSM1607835	846	0	72.1123	MALE	Stage II	T2	M0	N0
GSM1607836	713	0	83.4825	MALE	Stage II	T2	M0	N0
GSM1607837	1245	0	77.0459	MALE	Stage III	T2	M0	N1
GSM1607838	725	1	54.3956	MALE	Stage IVA	T4a	M0	N0
GSM1607839	755	0	52.6817	FAMALE	Stage IVA	T4a	M0	N2b
GSM1607840	758	0	45.7604	MALE	Stage I	T1	M0	N0
GSM1607841	417	1	72.742	MALE	Stage III	T3	M0	N0
GSM1607842	1291	0	50.2642	FAMALE	Stage III	T3	M0	N1
GSM1607843	269	1	73.0322	MALE	Stage IVA	T4a	M0	N1
GSM1607844	730	0	61.6454	MALE	Stage IVA	T2	M0	N2b
GSM1607845	882	0	62.7598	MALE	Stage IVA	T3	M0	N2b
GSM1607846	764	0	59.1704	MALE	Stage IVA	T4a	M0	N0
GSM1607847	1059	0	56.5749	MALE	Stage IVA	T2	M0	N2a
GSM1607848	743	0	61.8535	MALE	Stage IVA	T4a	M0	N0
GSM1607849	257	1	57.076	MALE	Stage IVA	T3	M0	N2c
GSM1607850	617	1	77.7988	MALE	Stage I	T1	M0	N0
GSM1607851	120	1	55.7591	MALE	Stage IVA	T2	M0	N2b
GSM1607852	1162	0	57.6783	MALE	Stage II	T2	M0	N0
GSM1607853	758	0	69.7988	MALE	Stage IVA	T4a	M0	N0
GSM1607854	765	0	45.3498	MALE	Stage II	T2	M0	N0
GSM1607855	146	1	50.1602	MALE	Stage IVA	T3	M0	N2c
GSM1607856	209	1	59.6277	MALE	Stage IVB	T4a	M0	N3
GSM1607857	769	0	74.6968	MALE	Stage IVA	T3	M0	N2b
GSM1607858	785	0	52.1287	MALE	Stage I	T1	M0	N0
GSM1607859	843	0	42.6776	MALE	Stage III	T2	M0	N1
GSM1607860	826	0	76.5503	MALE	Stage IVA	T4a	M0	N0
GSM1607861	258	1	57.4593	MALE	Stage IVB	T2	M0	N3
GSM1607862	139	1	48.2957	MALE	Stage IVA	T4a	M0	N0
GSM1607863	710	0	46.9268	MALE	Stage IVA	T4a	M0	N2b
GSM1607864	769	0	50.6639	MALE	Stage IVA	T4a	M0	N2b
GSM1607865	305	1	70.9979	FAMALE	Stage IVC	T2	M1	N2c
GSM1607866	871	0	52.052	MALE	Stage IVA	T4a	M0	N2c
GSM1607867	466	1	76.3504	MALE	Stage IVA	T4a	M0	N2c
GSM1607868	855	0	61.1061	MALE	Stage IVA	T1	M0	N2c
GSM1607869	857	0	47.1595	MALE	Stage IVA	T4a	M0	N1
GSM1607870	840	0	58.2834	MALE	Stage IVA	T4a	M0	N2c
GSM1607871	147	1	53.6537	MALE	Stage IVA	T4a	M0	N2c
GSM1607872	182	1	51.885	MALE	Stage IVB	T4b	M0	N3
GSM1607873	825	0	48.898	MALE	Stage IVA	T3	M0	N2c
GSM1607874	790	0	56.3614	MALE	Stage II	T2	M0	N0
GSM1607875	877	0	53.911	FAMALE	Stage II	T2	M0	N0
GSM1607876	813	0	75.7098	MALE	Stage IVA	T2	M0	N2b
GSM1607877	268	1	58.6804	MALE	Stage IVA	T3	M0	N2c
GSM1607878	785	0	48.8159	MALE	Stage IVA	T2	M0	N2b
GSM1607879	777	0	56.3395	MALE	Stage IVA	T2	M0	N2c
GSM1607880	778	0	62.141	MALE	Stage IVA	T3	M0	N2b
GSM1607881	787	0	75.384	FAMALE	Stage I	T1	M0	N0
GSM1607882	750	0	48.2984	MALE	Stage II	T2	M0	N0
GSM1607883	324	1	66.0507	MALE	Stage IVA	T4a	M0	N2a
GSM1607884	1115	0	44.3039	MALE	Stage IVA	T4a	M0	N2c
GSM1607885	279	1	52.4298	MALE	Stage IVA	T3	M0	N2b
GSM1607886	741	0	48.3614	MALE	Stage IVA	T4a	M0	N2b
GSM1607887	764	0	70.4011	MALE	Stage IVA	T2	M0	N2b
GSM1607888	769	0	57.8371	MALE	Stage III	T2	M0	N1
GSM1607889	751	0	35.3402	FAMALE	Stage I	T1	M0	N0
GSM1607890	212	1	82.089	FAMALE	Stage IVA	T4a	M0	N2c
GSM1607891	325	1	68.1506	MALE	Stage IVB	T3	M0	N3
GSM1607892	616	1	59.0418	FAMALE	Stage IVA	T4a	M0	N2c
GSM1607893	776	0	61.1417	MALE	Stage IVA	T2	M0	N2b
GSM1607894	825	0	70.0862	MALE	Stage IVA	T4a	M0	N2c
GSM1607895	1357	0	58.6639	MALE	Stage IVA	T2	M0	N2c
GSM1607896	1063	1	46.5106	FAMALE	Stage IVA	T3	M0	N2c
GSM1607897	294	1	59.4004	MALE	Stage IVA	T4a	M0	N2b
GSM1607898	680	0	53.2731	MALE	Stage I	T1	M0	N0
GSM1607899	689	0	74.9432	MALE	Stage IVB	T4b	M0	N2c
GSM1607900	657	0	59.8932	FAMALE	Stage III	T2	M0	N1
GSM1607901	366	1	60.5476	MALE	Stage IVA	T4a	M0	N2b
GSM1607902	611	1	69.8617	MALE	Stage IVB	T4a	M0	N3
GSM1607903	665	0	61.3498	MALE	Stage II	T2	M0	N0
GSM1607904	701	0	68.9363	MALE	Stage IVA	T1	M0	N2b
GSM1607905	657	0	58.3381	MALE	Stage IVA	T4a	M0	N2b
GSM1607906	632	0	70.1136	FAMALE	Stage IVA	T4a	M0	N0
GSM1607907	161	1	78.809	MALE	Stage IVA	T1	M0	N2c
GSM1607908	415	1	58.705	MALE	Stage IVC	T3	M1	N3
GSM1607909	619	0	76.0767	MALE	Stage IVA	T4a	M0	N1
GSM1607910	605	0	54.3162	MALE	Stage IVA	T2	M0	N2b
GSM1607911	652	0	85.7194	FAMALE	Stage IVA	T4a	M0	N2c
GSM1607912	643	0	60.1177	MALE	Stage II	T2	M0	N0
GSM1607913	603	0	49.2129	MALE	Stage IVA	T4a	M0	N2c
GSM1607914	1210	1	69.9959	FAMALE	Stage IVA	T4a	M0	N0
GSM1607915	510	1	85.6454	MALE	Stage II	T2	M0	N0
GSM1607916	662	1	55.3265	MALE	Stage I	T1	M0	N0
GSM1607917	188	1	69.8973	MALE	Stage III	T3	M0	N0
GSM1607918	46	1	70.0507	MALE	Stage IVA	T4a	M0	N0
GSM1607919	783	0	66.8884	MALE	Stage IVA	T4a	M0	N0
GSM1607920	1067	0	74.3573	MALE	Stage IVA	T4a	M0	N0
GSM1607921	344	1	62.6721	MALE	Stage IVC	T3	M1	N0
GSM1607922	833	0	62.5654	FAMALE	Stage III	T3	M0	N0
GSM1607923	805	0	57.8426	MALE	Stage IVA	T4a	M0	N0
GSM1607924	154	1	87.0445	FAMALE	Stage III	T3	M0	N0
GSM1607925	734	0	67.6057	MALE	Stage II	T2	M0	N0
GSM1607926	198	1	50.7269	FAMALE	Stage IVA	T4a	M0	N0
GSM1607927	578	1	52.6242	MALE	Stage IVA	T3	M0	N2a
GSM1607928	346	1	49.9877	MALE	Stage IVA	T4a	M0	N2b
GSM1607929	596	0	38.1437	MALE	Stage IVA	T2	M0	N2b
GSM1607930	590	0	50.4641	MALE	Stage IVA	T4a	M0	N0
GSM1607931	596	0	41.6893	MALE	Stage IVA	T4a	M0	N2c
GSM1607932	358	1	71.2389	MALE	Stage IVA	T2	M0	N2b
GSM1607933	590	0	52.2847	MALE	Stage II	T2	M0	N0
GSM1607934	582	0	53.7577	MALE	Stage I	T1	M0	N0
GSM1607935	581	0	59.1485	MALE	Stage III	T3	M0	N1
GSM1607936	553	0	73.3854	FAMALE	Stage IVA	T1	M0	N2c
GSM1607937	574	0	51.6112	MALE	Stage IVA	T1	M0	N2c
GSM1607938	605	0	56.2519	MALE	Stage III	T2	M0	N1
GSM1607939	603	0	55.447	FAMALE	Stage IVA	T4a	M0	N0
GSM1607940	582	0	53.6975	MALE	Stage II	T2	M0	N0
GSM1607941	577	0	45.9822	MALE	Stage IVA	T2	M0	N2a
GSM1607942	20	1	72.9391	MALE	Stage IVA	T3	M0	N2b
GSM1607943	566	0	47.9507	MALE	Stage IVA	T4a	M0	N2b
GSM1607944	596	0	43.2799	MALE	Stage III	T1	M0	N1
GSM1607945	672	0	58.0315	MALE	Stage IVA	T4a	M0	N2a
GSM1607946	552	0	64.0767	FAMALE	Stage IVA	T4a	M0	N2c
GSM1607947	549	0	44.7173	MALE	Stage IVB	T4b	M0	N2c
GSM1607948	546	0	44.8871	FAMALE	Stage IVB	T4b	M0	N0
GSM1607949	563	0	51.4251	MALE	Stage II	T2	M0	N0
GSM1607950	623	0	51.7974	MALE	Stage II	T2	M0	N0
GSM1607951	597	0	74.4969	MALE	Stage IVA	T3	M0	N2b
GSM1607952	11	1	59.3593	MALE	Stage I	T1	M0	N0
GSM1607953	577	0	age: 61.3990417522245	MALE	Stage II	T2	M0	N0
